# Supplementary material for: Fluorescent bead-based serological detection of Toxoplasma gondii infection in chickens
Source: Parasit Vectors. 2020 Jul 31;13:388. doi: 10.1186/s13071-020-04244-6 (PMC7393333; doi:10.1186/s13071-020-04244-6)
Supplement: Supplementary file 1 — Additional file 1: Table S1. Data table containing information and serological results on experimental chickens. Table S2. Data table containing information and serological results on naturally exposed chickens. [file 13071_2020_4244_MOESM1_ESM.xlsx]

## Sheet: TableS1
		Additional file 1: Table S1. Data table containing information and serological results on experimental chickens.
Study	Tgondii_Strain	Status	Type_Inf	Dose	Sampling_wpi	TgSAG1_ELISA	TgSAG1_SH_ELISA_Res	TgSAG1_SL_ELISA_Res	IFAT_Titre	IFAT_Res	MAT_Titre	MAT_Res	MC_PCR_RES	TgSAG1_bio_MFI	CSA_MFI	Chk_IgY_MFI
HV1	Control	Control	N	0	10	-0.0732818	0	0	25	0	0	0	0	NA	NA	NA
HV1	Control	Control	N	0	10	-0.0723714	0	0	25	0	0	0	0	194	48.7	10649
HV1	Control	Control	N	0	10	-0.0760127	0	0	25	0	0	0	0	164.5	19.2	10254
HV1	Control	Control	N	0	10	-0.0450615	0	0	25	0	0	0	0	183	37.7	10691
HV1	Control	Control	N	0	10	-0.0732818	0	0	25	0	0	0	0	158	12.7	10522.5
HV1	Control	Control	N	0	10	-0.0787437	0	0	25	0	0	0	0	165.5	20.2	10275
HV2	Control	Control	N	0	5	-0.0389884	0	0	25	0	0	0	0	160.5	15.2	10267.5
HV2	Control	Control	N	0	5	-0.0389884	0	0	25	0	0	0	0	165	19.7	10036.5
HV2	Control	Control	N	0	5	-0.0189673	0	0	25	0	0	0	0	178.5	33.2	10045
HV2	Control	Control	N	0	5	-0.0368809	0	0	25	0	0	0	0	177	31.7	9437
HV2	Control	Control	N	0	5	-0.0442571	0	0	25	0	0	0	0	160	14.7	9870
HV2	Control	Control	N	0	5	-0.0337197	0	0	25	0	0	0	0	185.5	40.2	9686.5
HV3	Control	Control	N	0	5	-0.130252	0	0	25	0	0	0	0	173	27.7	9244
HV3	Control	Control	N	0	5	-0.072479	0	0	25	0	0	0	0	160	14.7	158
HV3	Control	Control	N	0	5	-0.130252	0	0	25	0	0	0	0	164	18.7	10712
HV3	Control	Control	N	0	5	-0.151261	0	0	25	0	0	0	0	157	11.7	10480
HV3	Control	Control	N	0	5	-0.132353	0	0	25	0	0	0	0	148	2.7	10138.5
HV3	Control	Control	N	0	5	-0.125	0	0	25	0	0	0	0	197	51.7	10167.5
HV4	Control	Control	N	0	5	-0.130258	0	0	25	0	0	0	0	152	6.7	10345.5
HV4	Control	Control	N	0	5	-0.0909091	0	0	25	0	0	0	0	166	20.7	10054
HV4	Control	Control	N	0	5	-0.127544	0	0	25	0	0	0	0	172	26.7	9886
HV4	Control	Control	N	0	5	-0.0976934	0	0	25	0	0	0	0	167	21.7	9903
HV4	Control	Control	N	0	5	-0.108548	0	0	25	0	0	0	0	156	10.7	9672.5
HV4	Control	Control	N	0	5	-0.101764	0	0	25	0	0	0	0	179	33.7	9111
HV2	CZ-Tiger	Inoculated	Oocyst	1000	5	1.38356	1	1	3200	1	400	1	1	NA	NA	NA
HV2	CZ-Tiger	Inoculated	Oocyst	1000	5	1.13488	1	1	1600	1	25	1	1	9383	9237.7	10387
HV2	CZ-Tiger	Inoculated	Oocyst	1000	5	1.38356	1	1	3200	1	50	1	1	5824	5678.7	10709.5
HV2	CZ-Tiger	Inoculated	Oocyst	1000	5	1.37619	1	1	3200	1	25	1	1	6064.5	5919.2	10766
HV2	CZ-Tiger	Inoculated	Oocyst	1000	5	1.20443	1	1	1600	1	6	1	1	4254	4108.7	9817.5
HV2	CZ-Tiger	Inoculated	Oocyst	1000	5	2.20126	1	1	12800	1	200	1	1	10170	10024.7	10520
HV2	CZ-Tiger	Inoculated	Oocyst	100000	5	1.92097	1	1	6400	1	100	1	1	8130	7984.7	10359.5
HV2	CZ-Tiger	Inoculated	Oocyst	100000	5	1.05058	1	1	3200	1	50	1	1	4047	3901.7	9923
HV2	CZ-Tiger	Inoculated	Oocyst	100000	5	1.91886	1	1	3200	1	400	1	1	7982	7836.7	8953
HV2	CZ-Tiger	Inoculated	Oocyst	100000	5	1.82719	1	1	12800	1	200	1	1	9484	9338.7	9076.5
HV2	CZ-Tiger	Inoculated	Oocyst	100000	5	1.14858	1	1	3200	1	50	1	1	4688	4542.7	9305
HV2	CZ-Tiger	Inoculated	Oocyst	100000	5	1.91043	1	1	24800	1	100	1	1	9930	9784.7	9003
HV2	CZ-Tiger	Inoculated	Oocyst	1000000	5	2.07587	1	1	12800	1	100	1	1	11059.5	10914.2	9034.5
HV2	CZ-Tiger	Inoculated	Oocyst	1000000	5	2.00527	1	1	3200	1	50	1	1	10391.5	10246.2	10507.5
HV2	CZ-Tiger	Inoculated	Oocyst	1000000	5	2.17387	1	1	3200	1	3200	1	1	10773.5	10628.2	10281.5
HV2	CZ-Tiger	Inoculated	Oocyst	1000000	5	2.08219	1	1	6400	1	200	1	1	8737	8591.7	10622
HV2	CZ-Tiger	Inoculated	Oocyst	1000000	5	1.902	1	1	6400	1	100	1	1	8868.5	8723.2	10398
HV2	CZ-Tiger	Inoculated	Oocyst	1000000	5	2.25711	1	1	12800	1	1600	1	1	12389.5	12244.2	11023.5
HV3	ME49	Inoculated	Oocyst	1000	5	2.10504	1	1	6400	1	400	1	1	8235.5	8090.2	10191.5
HV3	ME49	Inoculated	Oocyst	1000	5	1.85294	1	1	3200	1	400	1	1	7394	7248.7	9951
HV3	ME49	Inoculated	Oocyst	1000	5	1.77731	1	1	6400	1	400	1	1	7185	7039.7	9812
HV3	ME49	Inoculated	Oocyst	1000	5	1.71113	1	1	6400	1	50	1	1	7193.5	7048.2	9448
HV3	ME49	Inoculated	Oocyst	1000	5	2.34769	1	1	3200	1	1600	1	1	9703.5	9558.2	9662
HV3	ME49	Inoculated	Oocyst	1000	5	2.23319	1	1	12800	1	1600	1	1	8821.5	8676.2	9569
HV3	ME49	Inoculated	Oocyst	100000	5	2.04307	1	1	6400	1	200	1	1	10687.5	10542.2	9088
HV3	ME49	Inoculated	Oocyst	100000	5	2.03782	1	1	6400	1	800	1	1	8313	8167.7	10542.5
HV3	ME49	Inoculated	Oocyst	100000	5	1.81828	1	1	3200	1	800	1	1	6979	6833.7	10908.5
HV3	ME49	Inoculated	Oocyst	100000	5	1.86975	1	1	3200	1	25	1	1	8369.5	8224.2	10424
HV3	ME49	Inoculated	Oocyst	100000	5	1.92857	1	1	3200	1	800	1	1	8066	7920.7	10224.5
HV3	ME49	Inoculated	Oocyst	100000	5	2.375	1	1	6400	1	100	1	1	8986	8840.7	10052
HV3	ME49	Inoculated	Oocyst	1000000	5	1.20588	1	1	25600	1	3200	1	1	10466	10320.7	10182
HV3	ME49	Inoculated	Oocyst	1000000	5	1.94538	1	1	800	1	25	1	1	5012	4866.7	9516
HV3	ME49	Inoculated	Oocyst	1000000	5	2.30042	1	1	3200	1	400	1	1	6891	6745.7	10047
HV3	ME49	Inoculated	Oocyst	1000000	5	2.43697	1	1	6400	1	400	1	1	10899	10753.7	9651
HV4	NED	Inoculated	Oocyst	1000	5	-0.0434193	0	0	200	1	0	0	0	322.5	177.2	9005.5
HV4	NED	Inoculated	Oocyst	1000	5	2.78969	1	1	3200	1	10	1	0	9080	8934.7	10546.5
HV4	NED	Inoculated	Oocyst	1000	5	1.32972	1	1	1600	1	10	1	1	3092	2946.7	10020
HV4	NED	Inoculated	Oocyst	1000	5	1.92944	1	1	3200	1	50	1	0	6652	6506.7	9735.5
HV4	NED	Inoculated	Oocyst	1000	5	1.51425	1	1	800	1	50	1	0	6140	5994.7	10218
HV2	CZ-Tiger	Inoculated	TCyst	NA	5	1.66702	1	1	3200	1	100	1	1	6739.5	6594.2	9751
HV2	CZ-Tiger	Inoculated	TCyst	NA	5	2.09589	1	1	6400	1	400	1	1	11821	11675.7	10241.5
HV2	CZ-Tiger	Inoculated	TCyst	NA	5	0.892518	1	1	1600	1	100	1	1	4900	4754.7	9778
HV2	CZ-Tiger	Inoculated	TCyst	NA	5	2.02002	1	1	3200	1	400	1	1	8445	8299.7	9450.5
HV2	CZ-Tiger	Inoculated	TCyst	NA	5	1.96628	1	1	6400	1	200	1	1	9614	9468.7	9508
HV2	CZ-Tiger	Inoculated	TCyst	NA	5	2.26554	1	1	3200	1	50	1	1	9826	9680.7	9592.5
HV3	ME49	Inoculated	TCyst	NA	5	0.909664	1	1	100	1	100	1	1	2939	2793.7	8381.5
HV3	ME49	Inoculated	TCyst	NA	5	1.84979	1	1	800	1	10	1	1	7847	7701.7	8368
HV3	ME49	Inoculated	TCyst	NA	5	2.31408	1	1	6400	1	100	1	1	9501.5	9356.2	9729
HV3	ME49	Inoculated	TCyst	NA	5	1.24265	1	1	800	1	50	1	1	5864.5	5719.2	9434
HV3	ME49	Inoculated	TCyst	NA	5	1.99475	1	1	3200	1	200	1	1	7463	7317.7	9196
HV1	NED	Inoculated	TCyst	NA	5	1.38598	1	1	3200	1	100	1	0	4392	4246.7	8939.5
HV1	NED	Inoculated	TCyst	NA	5	-0.0650888	0	0	25	0	0	0	0	153	7.7	9157
HV1	NED	Inoculated	TCyst	NA	5	0.345471	1	1	800	1	6	1	0	706.5	561.2	8343
HV1	NED	Inoculated	TCyst	NA	5	1.91306	1	1	12800	1	400	1	0	8216.5	8071.2	8655
HV1	NED	Inoculated	TCyst	NA	5	0.0823851	0	0	400	1	3	1	0	760	614.7	8755.5
HV1	NED	Inoculated	Tachy	1000000	5	2.59342	1	1	1600	1	1	1	0	2322.5	2177.2	8398.5
HV1	NED	Inoculated	Tachy	1000000	5	2.28737	1	1	1600	1	25	1	0	2566.5	2421.2	7932.5
HV1	NED	Inoculated	Tachy	1000000	5	0.262456	1	1	800	1	6	1	0	1108	962.7	8891
HV1	NED	Inoculated	Tachy	1000000	5	1.11299	1	1	1600	1	25	1	0	2856	2710.7	10277.5
HV1	NED	Inoculated	Tachy	1000000	5	0.475979	1	1	800	1	6	1	0	1196.5	1051.2	9708.5
HV1	NED	Inoculated	Tachy	1000000	5	0.727811	1	1	1600	1	10	1	0	3010	2864.7	9781.5
HV1	NED	Inoculated	Tachy	1000000	10	0.274465	1	1	800	1	0	0	0	863	717.7	9564
HV1	NED	Inoculated	Tachy	1000000	10	0.496586	1	1	1600	1	3	1	0	1543.5	1398.2	8731
HV1	NED	Inoculated	Tachy	1000000	10	0.155212	0	1	800	1	6	1	0	784	638.7	8234
HV1	NED	Inoculated	Tachy	1000000	10	-0.00773782	0	0	25	0	0	0	0	361	215.7	8429
HV1	NED	Inoculated	Tachy	1000000	10	0.0578061	0	0	200	1	0	0	0	474.5	329.2	9015
HV1	NED	Inoculated	Tachy	1000000	10	0.332726	1	1	800	1	3	1	0	1091	945.7	8550

## Sheet: TableS2
						Additional file 1: Table S2. Data table containing information and serological results on naturally exposed chickens.
Animal	Farm	Farmtype	Breed	AgeMonth	Chosen	MouseBioassay	ID	PD_qPCR_Res	MC_PCR	TgSAG1_ELISA	TgSAG1_SL_Res	TgSAG1_SH_Res	IFAT_Titre	IFAT_Res	MAT_Titre	MAT_Res	ALL_MAJ	TgSAG1_bio_MFI	CSA_MFI	Chk_IgY_MFI
1	1	L	Brownlayer	16	1	0	L1	0	0	0.00917958	neg.	neg.	25	neg.	0.5	neg	0	112	115	7480
2	1	L	Brownlayer	16	0	NA	NA	NA	NA	0.0309811	neg.	neg.	25	neg.	0.5	neg	0	137.5	159	7385
3	1	L	Brownlayer	16	0	NA	NA	NA	NA	0.0321285	neg.	neg.	25	neg.	1	POSITIV	0	119	123.5	6878
4	1	L	Brownlayer	16	1	0	L4	0	0	0.115892	POSITIVE	neg.	25	neg.	0.5	neg	0	113.5	105	7312
5	1	L	Brownlayer	16	0	NA	NA	NA	NA	0.0390132	neg.	neg.	25	neg.	0.5	neg	0	124	108	7286
6	1	L	Brownlayer	16	0	NA	NA	NA	NA	-0.00172117	neg.	neg.	25	neg.	0.5	neg	0	124	112	7001
7	1	L	Brownlayer	16	0	NA	NA	NA	NA	0.0344234	neg.	neg.	25	neg.	0.5	neg	0	127.5	124.5	6636
8	1	L	Brownlayer	16	1	0	L8	0	0	0.0418818	neg.	neg.	25	neg.	1	POSITIV	0	105	118	7522
9	1	L	Brownlayer	16	0	NA	NA	NA	NA	0.0160643	neg.	neg.	25	neg.	0.5	neg	0	122.5	113	800.5
10	1	L	Brownlayer	16	0	NA	NA	NA	NA	0.0361446	neg.	neg.	50	POSITIVE	0.5	neg	0	131	103	917
11	1	L	Brownlayer	16	1	0	L11	0	0	0.00229489	neg.	neg.	25	neg.	0.5	neg	0	108	85.5	7385
12	1	L	Brownlayer	16	0	NA	NA	NA	NA	0.0390132	neg.	neg.	25	neg.	0.5	neg	0	137	129	7303
13	1	L	Brownlayer	16	0	NA	NA	NA	NA	7.80626e-18	neg.	neg.	25	neg.	1	POSITIV	0	130.5	137	6601.5
14	1	L	Brownlayer	16	1	0	L14	1	0	0.00401606	neg.	neg.	25	neg.	0.5	neg	0	NA	NA	NA
15	1	L	Brownlayer	16	0	NA	NA	NA	NA	0.0114745	neg.	neg.	25	neg.	0.5	neg	0	147.5	158	6813
16	1	L	Brownlayer	16	0	NA	NA	NA	NA	0.0344234	neg.	neg.	25	neg.	0.5	neg	0	135	120	6948
17	1	L	Brownlayer	16	0	NA	NA	NA	NA	0.0263913	neg.	neg.	25	neg.	0.5	neg	0	143	117	6970
18	1	L	Brownlayer	16	0	NA	NA	NA	NA	-0.00631096	neg.	neg.	25	neg.	0.5	neg	0	129.5	108	6753.5
19	1	L	Brownlayer	16	0	NA	NA	NA	NA	0.0143431	neg.	neg.	25	neg.	0.5	neg	0	132	133	5964
20	1	L	Brownlayer	16	0	NA	NA	NA	NA	0.00458979	neg.	neg.	25	neg.	0.5	neg	0	134.5	112.5	7034
21	1	L	Brownlayer	16	1	0	L21	0	0	0.00745841	neg.	neg.	25	neg.	0.5	neg	0	103.5	90	7502
22	1	L	Brownlayer	16	0	NA	NA	NA	NA	0.00401606	neg.	neg.	25	neg.	0.5	neg	0	119	273.5	6767
23	1	L	Brownlayer	16	0	NA	NA	NA	NA	-0.0126219	neg.	neg.	25	neg.	0.5	neg	0	165	105	6834
24	1	L	Brownlayer	16	0	NA	NA	NA	NA	0.0172117	neg.	neg.	25	neg.	0.5	neg	0	120.5	107.5	6772.5
25	1	L	Brownlayer	16	0	NA	NA	NA	NA	0.0275387	neg.	neg.	25	neg.	0.5	neg	0	127.5	152	6636.5
26	1	L	Brownlayer	16	0	NA	NA	NA	NA	-0.0114745	neg.	neg.	25	neg.	0.5	neg	0	125	111	6557
27	1	L	Brownlayer	16	0	NA	NA	NA	NA	-0.00344234	neg.	neg.	25	neg.	0.5	neg	0	126	123.5	6361.5
28	1	L	Brownlayer	16	0	NA	NA	NA	NA	0.00688468	neg.	neg.	25	neg.	0.5	neg	0	125.5	186.5	7017.5
29	1	L	Brownlayer	16	0	NA	NA	NA	NA	0.00631096	neg.	neg.	25	neg.	0.5	neg	0	128	112	6809.5
30	1	L	Brownlayer	16	0	NA	NA	NA	NA	0.0126219	neg.	neg.	25	neg.	0.5	neg	0	123.5	157	6784
31	1	L	Brownlayer	16	1	0	L31	0	0	0.00114745	neg.	neg.	25	neg.	0.5	neg	0	104.5	99.5	6690.5
32	1	L	Brownlayer	16	0	NA	NA	NA	NA	0.0137694	neg.	neg.	25	neg.	0.5	neg	0	138.5	109	6837
33	1	L	Brownlayer	16	0	NA	NA	NA	NA	-0.0160643	neg.	neg.	25	neg.	0.5	neg	0	130	102	6954.5
34	1	L	Brownlayer	16	0	NA	NA	NA	NA	0.026965	neg.	neg.	25	neg.	0.5	neg	0	153	123	6300
35	1	L	Brownlayer	16	0	NA	NA	NA	NA	0.0114745	neg.	neg.	25	neg.	0.5	neg	0	120	108	6358
36	1	L	Brownlayer	16	0	NA	NA	NA	NA	0.010327	neg.	neg.	25	neg.	0.5	neg	0	134.5	123	8357
37	1	L	Brownlayer	16	0	NA	NA	NA	NA	-0.0195066	neg.	neg.	25	neg.	0.5	neg	0	136	126	8985
38	1	L	Brownlayer	16	0	NA	NA	NA	NA	0.0407344	neg.	neg.	50	POSITIVE	1	POSITIV	0	110.5	109	8877
39	1	L	Brownlayer	16	0	NA	NA	NA	NA	0.0126219	neg.	neg.	25	neg.	0.5	neg	0	120	105	8161.5
40	1	L	Brownlayer	16	0	NA	NA	NA	NA	0.0309811	neg.	neg.	25	neg.	0.5	neg	0	196.5	112	8675.5
41	1	L	Brownlayer	16	1	0	L41	0	0	0.037292	neg.	neg.	50	POSITIVE	0.5	neg	0	101.5	102	6927.5
42	1	L	Brownlayer	16	1	0	L42	0	0	0.0671256	neg.	neg.	25	neg.	0.5	neg	0	107.5	97.5	7102
43	1	L	Brownlayer	16	0	NA	NA	NA	NA	0.0279605	neg.	neg.	25	neg.	0.5	neg	0	123	113	6574
44	1	L	Brownlayer	16	0	NA	NA	NA	NA	0	neg.	neg.	25	neg.	NA	POSITIV	0	NA	NA	NA
45	1	L	Brownlayer	16	1	0	L45	0	0	0.160088	POSITIVE	neg.	25	neg.	0.5	neg	0	107	126	7982
46	1	L	Brownlayer	16	0	NA	NA	NA	NA	0.0104167	neg.	neg.	25	neg.	0.5	neg	0	104.5	91	5454.5
47	1	L	Brownlayer	16	0	NA	NA	NA	NA	-0.0164474	neg.	neg.	25	neg.	0.5	neg	0	126	108	6446.5
48	1	L	Brownlayer	16	0	NA	NA	NA	NA	0.00986842	neg.	neg.	25	neg.	0.5	neg	0	142.5	98.5	7349.5
49	1	L	Brownlayer	16	0	NA	NA	NA	NA	0.00274123	neg.	neg.	25	neg.	0.5	neg	0	120	162.5	847
50	1	L	Brownlayer	16	0	NA	NA	NA	NA	0.0405702	neg.	neg.	25	neg.	1	POSITIV	0	137	185	7744.5
51	1	L	Brownlayer	16	0	NA	NA	NA	NA	0.0186404	neg.	neg.	25	neg.	0.5	neg	0	138	113	8858
52	1	L	Brownlayer	16	0	NA	NA	NA	NA	-0.00822368	neg.	neg.	25	neg.	0.5	neg	0	139	136.5	9396
53	1	L	Brownlayer	16	0	NA	NA	NA	NA	0.0115132	neg.	neg.	25	neg.	0.5	neg	0	NA	NA	NA
54	1	L	Brownlayer	16	0	NA	NA	NA	NA	0.0252193	neg.	neg.	25	neg.	0.5	neg	0	118	96	8871
55	1	L	Brownlayer	16	0	NA	NA	NA	NA	0.00932018	neg.	neg.	25	neg.	1	POSITIV	0	132	124	7170.5
111	3	S	Mixed	>12	0	NA	NA	NA	NA	0.875464	POSITIVE	POSITIVE	50	POSITIVE	NA	POSITIV	1	NA	NA	NA
112	3	S	Mixed	>12	1	0	R2	1	1	2.43175	POSITIVE	POSITIVE	200	POSITIVE	3	POSITIV	1	4673	119	7224
113	3	S	Mixed	>12	0	NA	NA	NA	NA	0.162887	POSITIVE	neg.	25	neg.	0.5	neg	0	109	313	7046.5
114	3	S	Mixed	>12	0	NA	NA	NA	NA	0.938144	POSITIVE	POSITIVE	100	POSITIVE	0.5	neg	1	7004	143	7566
115	3	S	Mixed	>12	1	0	R5	1	1	2.1901	POSITIVE	POSITIVE	200	POSITIVE	6	POSITIV	1	13015	94.5	6776
116	3	S	Mixed	>12	0	NA	NA	NA	NA	1.37856	POSITIVE	POSITIVE	200	POSITIVE	25	POSITIV	1	9235.5	341	6586
117	3	S	Mixed	>12	0	NA	NA	NA	NA	0.362474	POSITIVE	POSITIVE	25	neg.	1	POSITIV	1	972	157	7668
118	3	S	Mixed	>12	0	NA	NA	NA	NA	2.16536	POSITIVE	POSITIVE	200	POSITIVE	50	POSITIV	1	8503	92.5	7701
119	3	S	Mixed	>12	0	NA	NA	NA	NA	1.64165	POSITIVE	POSITIVE	100	POSITIVE	NA	POSITIV	1	NA	NA	NA
120	3	S	Mixed	>12	0	NA	NA	NA	NA	0.279175	POSITIVE	POSITIVE	50	POSITIVE	NA	POSITIV	1	NA	NA	NA
121	3	S	Mixed	>12	1	1	R12	1	1	2.31794	POSITIVE	POSITIVE	200	POSITIVE	0.5	neg	1	6120.5	103	6263
122	3	S	Mixed	>12	1	1	R13	1	1	0.147216	POSITIVE	neg.	25	neg.	0.5	neg	0	935	118	7161
123	3	S	Mixed	>12	0	NA	NA	NA	NA	0.167835	POSITIVE	neg.	50	POSITIVE	6	POSITIV	1	1210	207	7180.5
124	3	S	Mixed	>12	0	NA	NA	NA	NA	0.166186	POSITIVE	neg.	25	neg.	0.5	neg	0	650	119	7064
125	3	S	Mixed	>12	0	NA	NA	NA	NA	0.454845	POSITIVE	POSITIVE	25	neg.	1	POSITIV	1	1730	213	7131
126	3	S	Mixed	>12	0	NA	NA	NA	NA	2.33196	POSITIVE	POSITIVE	200	POSITIVE	100	POSITIV	1	10316	180	7962
127	3	S	Mixed	>12	0	NA	NA	NA	NA	2.06969	POSITIVE	POSITIVE	200	POSITIVE	25	POSITIV	1	9693	115	6568
128	3	S	Mixed	>12	0	NA	NA	NA	NA	0.286598	POSITIVE	POSITIVE	50	POSITIVE	6	POSITIV	1	2301.5	164.5	7210.5
129	3	S	Mixed	>12	0	NA	NA	NA	NA	0.415258	POSITIVE	POSITIVE	25	neg.	1	POSITIV	1	1101	194	6800.5
130	3	S	Mixed	>12	1	1	R21	1	1	1.78515	POSITIVE	POSITIVE	100	POSITIVE	50	POSITIV	1	11938	1657	6883
131	3	S	Mixed	>12	1	0	R22	0	0	0.0581443	neg.	neg.	50	POSITIVE	0.5	neg	0	112	96	8045
132	3	S	Mixed	>12	0	NA	NA	NA	NA	0.893608	POSITIVE	POSITIVE	200	POSITIVE	6	POSITIV	1	4878	109	7769.5
133	3	S	Mixed	>12	0	NA	NA	NA	NA	1.57567	POSITIVE	POSITIVE	100	POSITIVE	25	POSITIV	1	5279.5	107.5	7059
134	3	S	Mixed	>12	1	1	R25	1	0	0.399588	POSITIVE	POSITIVE	50	POSITIVE	6	POSITIV	1	3269.5	215.5	7363.5
135	3	S	Mixed	>12	0	NA	NA	NA	NA	0.76	POSITIVE	POSITIVE	50	POSITIVE	0.5	neg	1	725	105.5	6971
136	3	S	Mixed	>12	1	1	R26	1	1	2.42103	POSITIVE	POSITIVE	200	POSITIVE	3	POSITIV	1	9196	129	6407
56	2	L	Brownlayer	17	0	NA	NA	NA	NA	0.0101174	neg.	neg.	50	POSITIVE	0.5	neg	0	112.5	154	6404
57	2	L	Brownlayer	17	0	NA	NA	NA	NA	0.0303521	neg.	neg.	50	POSITIVE	0.5	neg	0	105	119	5243.5
58	2	L	Brownlayer	17	0	NA	NA	NA	NA	0.0554431	neg.	neg.	25	neg.	0.5	neg	0	144.5	144	7124
59	2	L	Brownlayer	17	0	NA	NA	NA	NA	0.00849858	neg.	neg.	25	neg.	0.5	neg	0	115.5	80	6140
60	2	L	Brownlayer	17	0	NA	NA	NA	NA	-0.00364225	neg.	neg.	25	neg.	0.5	neg	0	130	121	9232.5
61	2	L	Brownlayer	17	0	NA	NA	NA	NA	0.0570619	neg.	neg.	25	neg.	0.5	neg	0	126	111	8950
62	2	L	Brownlayer	17	0	NA	NA	NA	NA	0.17928	POSITIVE	neg.	50	POSITIVE	0.5	neg	NA	130	112	9155.5
63	2	L	Brownlayer	17	0	NA	NA	NA	NA	0.048968	neg.	neg.	25	neg.	0.5	neg	0	128	104	7337
64	2	L	Brownlayer	17	0	NA	NA	NA	NA	0.0206394	neg.	neg.	50	POSITIVE	0.5	neg	0	149	115	7941.5
65	2	L	Brownlayer	17	0	NA	NA	NA	NA	0.0222582	neg.	neg.	25	neg.	0.5	neg	0	114.5	81	6116
66	2	L	Brownlayer	17	1	0	L66	0	1	2.12748	POSITIVE	POSITIVE	400	POSITIVE	50	POSITIV	1	11451	117	7862
67	2	L	Brownlayer	17	0	NA	NA	NA	NA	0.00445164	neg.	neg.	25	neg.	0.5	neg	0	111.5	94.5	6775
68	2	L	Brownlayer	17	0	NA	NA	NA	NA	0.0254958	neg.	neg.	25	neg.	0.5	neg	0	106	105	7200
69	2	L	Brownlayer	17	0	NA	NA	NA	NA	0.0400648	neg.	neg.	25	neg.	0.5	neg	0	119	131	6054.5
70	2	L	Brownlayer	17	0	NA	NA	NA	NA	0.0190206	neg.	neg.	25	neg.	6	POSITIV	0	105	128	5731
71	2	L	Brownlayer	17	1	0	L71	0	0	0.279644	POSITIVE	POSITIVE	25	neg.	0.5	neg	NA	107	99.5	7835.5
72	2	L	Brownlayer	17	0	NA	NA	NA	NA	0.00283286	neg.	neg.	25	neg.	0.5	neg	0	128	136.5	7996
73	2	L	Brownlayer	17	0	NA	NA	NA	NA	0.0222582	neg.	neg.	25	neg.	0.5	neg	0	124	110	8758.5
74	2	L	Brownlayer	17	0	NA	NA	NA	NA	0.0254958	neg.	neg.	25	neg.	0.5	neg	0	141	118	8920
75	2	L	Brownlayer	17	0	NA	NA	NA	NA	0.0206394	neg.	neg.	25	neg.	0.5	neg	0	125	237	9202
76	2	L	Brownlayer	17	0	NA	NA	NA	NA	0.048968	neg.	neg.	25	neg.	0.5	neg	0	134	108	7897
77	2	L	Brownlayer	17	0	NA	NA	NA	NA	0.0942938	neg.	neg.	200	POSITIVE	10	POSITIV	1	5804	97.5	6298
78	2	L	Brownlayer	17	0	NA	NA	NA	NA	0.0627276	neg.	neg.	200	POSITIVE	0.5	neg	0	5364.5	94	6353
79	2	L	Brownlayer	17	0	NA	NA	NA	NA	0.0416835	neg.	neg.	25	neg.	0.5	neg	0	105	88.5	6268
80	2	L	Brownlayer	17	0	NA	NA	NA	NA	0.00202347	neg.	neg.	25	neg.	0.5	neg	0	107	127	6507
81	2	L	Brownlayer	17	0	NA	NA	NA	NA	0.0206394	neg.	neg.	25	neg.	0.5	neg	0	110	93	7502
82	2	L	Brownlayer	17	0	NA	NA	NA	NA	0.00768919	neg.	neg.	50	POSITIVE	3	POSITIV	1	137	128	9639
83	2	L	Brownlayer	17	0	NA	NA	NA	NA	-0.00930797	neg.	neg.	25	neg.	0.5	neg	0	147.5	124	8059
84	2	L	Brownlayer	17	0	NA	NA	NA	NA	0.0732497	neg.	neg.	25	neg.	0.5	neg	0	140.5	119.5	8807
85	2	L	Brownlayer	17	0	NA	NA	NA	NA	0.0101174	neg.	neg.	25	neg.	3	POSITIV	0	117	124	9057.5
86	2	L	Brownlayer	17	0	NA	NA	NA	NA	0.00930797	neg.	neg.	25	neg.	0.5	neg	0	116.5	123	7824
87	2	L	Brownlayer	17	0	NA	NA	NA	NA	0.0400648	neg.	neg.	25	neg.	0.5	neg	0	105.5	92	7735.5
88	2	L	Brownlayer	17	0	NA	NA	NA	NA	0.0157831	neg.	neg.	25	neg.	0.5	neg	0	121	119	6940
89	2	L	Brownlayer	17	0	NA	NA	NA	NA	0.111291	POSITIVE	neg.	25	neg.	0.5	neg	0	130.5	136	6893
90	2	L	Brownlayer	17	0	NA	NA	NA	NA	0.0368272	neg.	neg.	25	neg.	6	POSITIV	0	108.5	105	6334
91	2	L	Brownlayer	17	0	NA	NA	NA	NA	0.100769	neg.	neg.	25	neg.	0.5	neg	0	106	302	7500
92	2	L	Brownlayer	17	0	NA	NA	NA	NA	0.023877	neg.	neg.	25	neg.	0.5	neg	0	112	86	6454
93	2	L	Brownlayer	17	0	NA	NA	NA	NA	-0.0522056	neg.	neg.	25	neg.	0.5	neg	0	105.5	99.5	6350
94	2	L	Brownlayer	17	0	NA	NA	NA	NA	0.00202347	neg.	neg.	25	neg.	0.5	neg	0	133	448	7086
95	2	L	Brownlayer	17	0	NA	NA	NA	NA	0.0902469	neg.	neg.	25	neg.	0.5	neg	0	108.5	96	8059
96	2	L	Brownlayer	17	0	NA	NA	NA	NA	-0.0252294	neg.	neg.	25	neg.	0.5	neg	0	110	86.5	7328
97	2	L	Brownlayer	17	1	0	L97	0	0	0.385321	POSITIVE	POSITIVE	25	neg.	0.5	neg	NA	110	94.5	7998
98	2	L	Brownlayer	17	0	NA	NA	NA	NA	-0.0229358	neg.	neg.	25	neg.	0.5	neg	0	110	98.5	7119
99	2	L	Brownlayer	17	1	0	L99	0	0	0.186927	POSITIVE	neg.	25	neg.	0.5	neg	0	108	90	7404.5
100	2	L	Brownlayer	17	0	NA	NA	NA	NA	0.161697	POSITIVE	neg.	25	neg.	0.5	neg	0	114	143	7178
101	2	L	Brownlayer	17	0	NA	NA	NA	NA	0.104358	POSITIVE	neg.	25	neg.	0.5	neg	0	130	109	6907
102	2	L	Brownlayer	17	0	NA	NA	NA	NA	0.00114679	neg.	neg.	25	neg.	0.5	neg	0	114	87.5	7042
103	2	L	Brownlayer	17	0	NA	NA	NA	NA	0.0527523	neg.	neg.	25	neg.	0.5	neg	0	113	88	6752
104	2	L	Brownlayer	17	0	NA	NA	NA	NA	-0.0149083	neg.	neg.	25	neg.	0.5	neg	0	116	89	7604.5
105	2	L	Brownlayer	17	0	NA	NA	NA	NA	0.0240826	neg.	neg.	25	neg.	0.5	neg	0	113	108	7884
106	2	L	Brownlayer	17	0	NA	NA	NA	NA	0.130734	POSITIVE	neg.	25	neg.	0.5	neg	0	111.5	98	7690.5
107	2	L	Brownlayer	17	0	NA	NA	NA	NA	0.0573394	neg.	neg.	25	neg.	0.5	neg	0	101	90.5	7427
108	2	L	Brownlayer	17	0	NA	NA	NA	NA	-0.0183486	neg.	neg.	25	neg.	0.5	neg	0	117	105.5	7323
109	2	L	Brownlayer	17	0	NA	NA	NA	NA	0.105505	POSITIVE	neg.	25	neg.	1	POSITIV	0	111	103	6629
110	2	L	Brownlayer	17	0	NA	NA	NA	NA	-0.0206422	neg.	neg.	25	neg.	0.5	neg	0	111.5	82	6993.5
137	4	S	Brownlayer	10	0	NA	NA	NA	NA	-0.00491803	neg.	neg.	25	neg.	0.5	neg	0	107	107.5	7445
138	4	S	Brownlayer	24	0	NA	NA	NA	NA	0.0661202	neg.	neg.	25	neg.	NA	POSITIV	0	NA	NA	NA
139	4	S	Brownlayer	10	0	NA	NA	NA	NA	0.095082	neg.	neg.	50	POSITIVE	1	POSITIV	0	109	89.5	7286
140	4	S	Brownlayer	10	0	NA	NA	NA	NA	0.173224	POSITIVE	neg.	25	neg.	0.5	neg	0	897	116	7101
141	4	S	Brownlayer	24	0	NA	NA	NA	NA	0.0590164	neg.	neg.	25	neg.	NA	POSITIV	0	NA	NA	NA
142	4	S	Brownlayer	10	0	NA	NA	NA	NA	0.00928962	neg.	neg.	25	neg.	0.5	neg	0	111	103	7000
143	4	S	Brownlayer	10	0	NA	NA	NA	NA	0.119126	POSITIVE	neg.	25	neg.	0.5	neg	0	111.5	99	7526
144	4	S	Brownlayer	24	0	NA	NA	NA	NA	0.015847	neg.	neg.	50	POSITIVE	0.5	neg	0	106	92	7709.5
145	4	S	Brownlayer	24	0	NA	NA	NA	NA	0.129508	POSITIVE	neg.	50	POSITIVE	1	POSITIV	1	NA	NA	NA
146	4	S	Brownlayer	10	0	NA	NA	NA	NA	-0.0153005	neg.	neg.	25	neg.	0.5	neg	0	106.5	113.5	6674
147	4	S	Brownlayer	24	0	NA	NA	NA	NA	0.00382514	neg.	neg.	25	neg.	0.5	neg	0	109.5	107.5	6586
148	4	S	Brownlayer	10	0	NA	NA	NA	NA	0.0229508	neg.	neg.	50	POSITIVE	0.5	neg	0	139	119	7568.5
149	4	S	Brownlayer	10	0	NA	NA	NA	NA	-0.00218579	neg.	neg.	25	neg.	0.5	neg	0	111	95.5	7316
150	4	S	Brownlayer	24	0	NA	NA	NA	NA	0.0338798	neg.	neg.	50	POSITIVE	0.5	neg	0	138.5	101	7057.5
151	4	S	Brownlayer	10	0	NA	NA	NA	NA	0.00163934	neg.	neg.	25	neg.	0.5	neg	0	96	97	6808
152	4	S	Brownlayer	10	0	NA	NA	NA	NA	0.0163934	neg.	neg.	25	neg.	1	POSITIV	0	164.5	120	8010.5
153	4	S	Brownlayer	10	0	NA	NA	NA	NA	-0.00819672	neg.	neg.	25	neg.	0.5	neg	0	102	94	7791
154	4	S	Brownlayer	10	0	NA	NA	NA	NA	0.00491803	neg.	neg.	25	neg.	0.5	neg	0	104.5	105	7447.5
160	6	S	Whitelayer	>24	1	1	R27	1	1	1.18325	POSITIVE	POSITIVE	100	POSITIVE	0.5	neg	1	5740.5	102	7236
235	10	S	Whitelayer	24	0	NA	NA	NA	NA	0.240972	POSITIVE	neg.	25	neg.	0.5	neg	0	117	99.5	6026
236	10	S	Brownlayer	12	0	NA	NA	NA	NA	0.00462167	neg.	neg.	100	POSITIVE	0.5	neg	0	127.5	171	9034
237	10	S	Brownlayer	12	1	0	L191	0	0	0.152949	POSITIVE	neg.	50	POSITIVE	1	POSITIV	1	127	99	7262.5
238	10	S	Whitelayer	24	0	NA	NA	NA	NA	0.103948	neg.	neg.	25	neg.	0.5	neg	0	134	102	9011
239	11	S	Brownlayer	36	1	0	L203	0	1	0.201736	POSITIVE	neg.	25	neg.	0.5	neg	0	124	101	6896
240	11	S	Brownlayer	36	1	1	L204	1	1	0.69901	POSITIVE	POSITIVE	200	POSITIVE	10	POSITIV	1	3651.5	107.5	6774.5
243	13	S	Brownlayer	36	1	1	L205	1	1	0.310408	POSITIVE	POSITIVE	200	POSITIVE	3	POSITIV	1	1518	119	7075.5
245	14	S	Brownlayer	24	1	1	L206	1	1	0.830958	POSITIVE	POSITIVE	50	POSITIVE	3	POSITIV	1	7033	144.5	7140.5
246	14	S	Brownlayer	24	1	1	L207	1	1	1.25918	POSITIVE	POSITIVE	50	POSITIVE	10	POSITIV	1	5234	94.5	6265.5
244	13	S	Brownlayer	36	1	1	L208	1	1	1.26611	POSITIVE	POSITIVE	200	POSITIVE	10	POSITIV	1	1106	97.5	1248
241	11	S	Whitelayer	36	1	0	L209	1	1	1.66086	POSITIVE	POSITIVE	100	POSITIVE	10	POSITIV	1	8386	102.5	6886
242	11	S	Whitelayer	36	1	1	L210	1	1	2.25988	POSITIVE	POSITIVE	3200	POSITIVE	1600	POSITIV	1	11931	114	7085
247	12	S	Whitelayer	30	1	1	L211	1	1	0.810031	POSITIVE	POSITIVE	25	neg.	6	POSITIV	1	2515	103	6730
248	12	S	Whitelayer	30	1	1	L212	1	1	0.107522	POSITIVE	neg.	50	POSITIVE	25	POSITIV	1	898	112	6880
225	9	S	Mixed	24	0	NA	NA	NA	NA	0.241347	POSITIVE	neg.	50	POSITIVE	0.5	neg	NA	135.5	111	6081
226	9	S	Mixed	24	0	NA	NA	NA	NA	0.219041	POSITIVE	neg.	50	POSITIVE	0.5	neg	NA	144	172	6194.5
227	9	S	Mixed	24	0	NA	NA	NA	NA	0.729075	POSITIVE	POSITIVE	100	POSITIVE	3	POSITIV	1	2008	110	5653.5
228	9	S	Mixed	24	0	NA	NA	NA	NA	0.12881	POSITIVE	neg.	50	POSITIVE	0.5	neg	NA	128	112	5795
229	9	S	Mixed	12	0	NA	NA	NA	NA	-0.0344013	neg.	neg.	25	neg.	0.5	neg	0	137.5	102.5	5727
230	9	S	Mixed	12	0	NA	NA	NA	NA	0.0556199	neg.	neg.	50	POSITIVE	0.5	neg	0	183	129	5373
231	9	S	Mixed	12	0	NA	NA	NA	NA	0.0937955	neg.	neg.	50	POSITIVE	0.5	neg	0	137	108	6606.5
232	9	S	Mixed	12	0	NA	NA	NA	NA	0.139099	POSITIVE	neg.	25	neg.	0.5	neg	0	144	112	5836.5
233	9	S	Mixed	36	1	0	R45	0	0	-0.0159843	neg.	neg.	50	POSITIVE	0.5	neg	0	127	119	7579
234	9	S	Mixed	36	1	0	R46	0	0	0.0477305	neg.	neg.	200	POSITIVE	0.5	neg	0	141.5	137	7143
249	15	S	Brownlayer	12	1	0	R47	0	0	0.0210833	neg.	neg.	25	neg.	0.5	neg	0	228	101	6909
250	15	S	Brownlayer	12	1	0	R48	0	0	0.0402518	neg.	neg.	25	neg.	0.5	neg	0	126.5	95.5	2993
251	15	S	Brownlayer	12	1	0	R49	0	0	0.216715	POSITIVE	neg.	25	neg.	0.5	neg	0	113.5	94.5	3911
252	16	L	Brownlayer	14	1	0	L213	0	0	0.0736463	neg.	neg.	25	neg.	0.5	neg	0	126.5	109	6421
253	16	L	Brownlayer	14	0	NA	NA	NA	NA	0.0819765	neg.	neg.	25	neg.	0.5	neg	0	171	123	9364
254	16	L	Brownlayer	14	0	NA	NA	NA	NA	0.0172283	neg.	neg.	25	neg.	0.5	neg	0	128	102	9042.5
255	16	L	Brownlayer	14	0	NA	NA	NA	NA	0.0728891	neg.	neg.	25	neg.	0.5	neg	0	116	129.5	8732
256	16	L	Brownlayer	14	0	NA	NA	NA	NA	-0.0115487	neg.	neg.	25	neg.	0.5	neg	0	155	106	9222
257	16	L	Brownlayer	14	0	NA	NA	NA	NA	0.0153351	neg.	neg.	25	neg.	NA	POSITIV	0	NA	NA	NA
258	16	L	Brownlayer	14	0	NA	NA	NA	NA	0.022908	neg.	neg.	50	POSITIVE	1	POSITIV	0	121.5	113.5	9446
259	16	L	Brownlayer	14	0	NA	NA	NA	NA	0.0168497	neg.	neg.	25	neg.	0.5	neg	0	122	113	9021
260	16	L	Brownlayer	14	0	NA	NA	NA	NA	0.0725104	neg.	neg.	25	neg.	NA	POSITIV	0	NA	NA	NA
261	16	L	Brownlayer	14	0	NA	NA	NA	NA	0.0350246	neg.	neg.	25	neg.	NA	POSITIV	0	NA	NA	NA
262	16	L	Brownlayer	14	0	NA	NA	NA	NA	0.0240439	neg.	neg.	25	neg.	0.5	neg	0	118	102	8272
263	16	L	Brownlayer	14	0	NA	NA	NA	NA	-0.00435441	neg.	neg.	25	neg.	NA	POSITIV	0	NA	NA	NA
264	16	L	Brownlayer	14	0	NA	NA	NA	NA	0.0232866	neg.	neg.	25	neg.	0.5	neg	0	128	124	9216
265	16	L	Brownlayer	14	0	NA	NA	NA	NA	0.0293449	neg.	neg.	25	neg.	0.5	neg	0	123	133	9386.5
266	16	L	Brownlayer	14	0	NA	NA	NA	NA	0.0365392	neg.	neg.	25	neg.	0.5	neg	0	116	108.5	9375
267	16	L	Brownlayer	14	0	NA	NA	NA	NA	0.0596365	neg.	neg.	25	neg.	NA	POSITIV	0	NA	NA	NA
268	16	L	Brownlayer	14	0	NA	NA	NA	NA	-0.0160924	neg.	neg.	25	neg.	0.5	neg	0	129.5	97	9030.5
269	16	L	Brownlayer	14	0	NA	NA	NA	NA	0.00246119	neg.	neg.	25	neg.	0.5	neg	0	125	115	9297.5
270	16	L	Brownlayer	14	0	NA	NA	NA	NA	0.0141992	neg.	neg.	25	neg.	NA	POSITIV	0	NA	NA	NA
271	16	L	Brownlayer	14	0	NA	NA	NA	NA	0.0331314	neg.	neg.	25	neg.	0.5	neg	0	122.5	110	8741.5
272	16	L	Brownlayer	14	0	NA	NA	NA	NA	0.0755396	neg.	neg.	25	neg.	0.5	neg	0	136	113	9125.5
273	16	L	Brownlayer	14	0	NA	NA	NA	NA	0.0259371	neg.	neg.	25	neg.	0.5	neg	0	116.5	116	8583
274	16	L	Brownlayer	14	0	NA	NA	NA	NA	-0.0134419	neg.	neg.	25	neg.	0.5	neg	0	126.5	99	8951.5
275	16	L	Brownlayer	14	0	NA	NA	NA	NA	0.0641802	neg.	neg.	25	neg.	NA	POSITIV	0	NA	NA	NA
276	16	L	Brownlayer	14	0	NA	NA	NA	NA	-0.0145778	neg.	neg.	25	neg.	0.5	neg	0	128.5	102	8542.5
277	16	L	Brownlayer	14	0	NA	NA	NA	NA	0.0240439	neg.	neg.	25	neg.	0.5	neg	0	132.5	190	9102
278	16	L	Brownlayer	14	0	NA	NA	NA	NA	0.00473306	neg.	neg.	25	neg.	NA	POSITIV	0	NA	NA	NA
279	16	L	Brownlayer	14	0	NA	NA	NA	NA	-0.00549034	neg.	neg.	25	neg.	0.5	neg	0	139	103	9117
280	16	L	Brownlayer	14	0	NA	NA	NA	NA	0.0513063	neg.	neg.	25	neg.	0.5	neg	0	128.5	110	8992
281	16	L	Brownlayer	14	0	NA	NA	NA	NA	-0.00549034	neg.	neg.	25	neg.	0.5	neg	0	122	117	8761
282	16	L	Brownlayer	14	0	NA	NA	NA	NA	0.00549034	neg.	neg.	25	neg.	0.5	neg	0	130	108.5	9164
283	16	L	Brownlayer	14	0	NA	NA	NA	NA	0.0293449	neg.	neg.	25	neg.	0.5	neg	0	136	105.5	8632.5
284	16	L	Brownlayer	14	0	NA	NA	NA	NA	-0.000567967	neg.	neg.	25	neg.	0.5	neg	0	202	108	9373
285	16	L	Brownlayer	14	0	NA	NA	NA	NA	0.0497917	neg.	neg.	25	neg.	NA	POSITIV	0	NA	NA	NA
286	16	L	Brownlayer	14	0	NA	NA	NA	NA	0.00549034	neg.	neg.	25	neg.	0.5	neg	0	130.5	124	9138
287	16	L	Brownlayer	14	0	NA	NA	NA	NA	0.0372965	neg.	neg.	25	neg.	0.5	neg	0	126.5	227	9078
289	16	L	Brownlayer	14	0	NA	NA	NA	NA	0.0213934	neg.	neg.	25	neg.	0.5	neg	0	127	103	8916
290	16	L	Brownlayer	14	0	NA	NA	NA	NA	-0.00700492	neg.	neg.	25	neg.	0.5	neg	0	108	100	8974
291	16	L	Brownlayer	14	0	NA	NA	NA	NA	0.00814086	neg.	neg.	25	neg.	0.5	neg	0	139	110	8941.5
292	16	L	Brownlayer	14	0	NA	NA	NA	NA	-0.00208254	neg.	neg.	25	neg.	0.5	neg	0	126	187	9449
293	16	L	Brownlayer	14	0	NA	NA	NA	NA	0.0202575	neg.	neg.	25	neg.	0.5	neg	0	125	113	9519
295	16	L	Brownlayer	14	0	NA	NA	NA	NA	0.0528209	neg.	neg.	25	neg.	0.5	neg	0	115	106	8818
296	16	L	Brownlayer	14	1	0	L257	0	0	0.164997	POSITIVE	neg.	25	neg.	1	POSITIV	0	122.5	99	7328
297	16	L	Brownlayer	14	0	NA	NA	NA	NA	-0.0137498	neg.	neg.	25	neg.	1	POSITIV	0	133.5	105.5	9015
298	16	L	Brownlayer	14	1	0	L259	0	0	0.137105	POSITIVE	neg.	25	neg.	0.5	neg	0	118.5	107	5851.5
299	16	L	Brownlayer	14	0	NA	NA	NA	NA	0.0616775	neg.	neg.	25	neg.	0.5	neg	0	122	145.5	8691.5
300	16	L	Brownlayer	14	0	NA	NA	NA	NA	0.00667845	neg.	neg.	25	neg.	0.5	neg	0	128.5	121	9541
301	16	L	Brownlayer	14	0	NA	NA	NA	NA	0.031428	neg.	neg.	25	neg.	0.5	neg	0	138	142	9032
302	16	L	Brownlayer	14	0	NA	NA	NA	NA	0.197996	POSITIVE	neg.	25	neg.	0.5	neg	0	136.5	170	8591
303	16	L	Brownlayer	14	0	NA	NA	NA	NA	0.0986054	neg.	neg.	25	neg.	NA	POSITIV	0	NA	NA	NA
161	6	S	Whitelayer	>24	1	1	R28	1	1	0.539849	POSITIVE	POSITIVE	50	POSITIVE	1	POSITIV	1	483	90.5	1906
304	17	L	Brownlayer	15	0	NA	NA	NA	NA	0.436966	POSITIVE	POSITIVE	100	POSITIVE	3	POSITIV	1	3894	108	8684
305	17	L	Brownlayer	15	0	NA	NA	NA	NA	0.053953	neg.	neg.	25	neg.	0.5	neg	0	193	98	8616.5
306	17	L	Brownlayer	15	0	NA	NA	NA	NA	0.105769	POSITIVE	neg.	25	neg.	0.5	neg	0	143	112	9177.5
307	17	L	Brownlayer	15	0	NA	NA	NA	NA	0.0600962	neg.	neg.	25	neg.	0.5	neg	0	134	121	9125
308	17	L	Brownlayer	15	0	NA	NA	NA	NA	0.177083	POSITIVE	neg.	25	neg.	0.5	neg	0	128.5	122.5	9088.5
309	17	L	Brownlayer	15	0	NA	NA	NA	NA	0.0555556	neg.	neg.	25	neg.	0.5	neg	0	132	106	8956.5
310	17	L	Brownlayer	15	0	NA	NA	NA	NA	0.034188	neg.	neg.	25	neg.	0.5	neg	0	118.5	96	8716
311	17	L	Brownlayer	15	0	NA	NA	NA	NA	0.103632	neg.	neg.	25	neg.	0.5	neg	0	148	125	8685
312	17	L	Brownlayer	15	0	NA	NA	NA	NA	0.0291132	neg.	neg.	25	neg.	0.5	neg	0	115.5	102.5	9068
313	17	L	Brownlayer	15	0	NA	NA	NA	NA	0.0675748	neg.	neg.	50	POSITIVE	1	POSITIV	0	173	122	9113
314	17	L	Brownlayer	15	0	NA	NA	NA	NA	0.0323184	neg.	neg.	25	neg.	0.5	neg	0	121	103	8193
315	17	L	Brownlayer	15	0	NA	NA	NA	NA	0.0189637	neg.	neg.	25	neg.	0.5	neg	0	128.5	99	6478
316	17	L	Brownlayer	15	0	NA	NA	NA	NA	0.109509	POSITIVE	neg.	25	neg.	0.5	neg	0	125	123	6496.5
317	17	L	Brownlayer	15	0	NA	NA	NA	NA	0.0253739	neg.	neg.	25	neg.	0.5	neg	0	113.5	111	6513.5
318	17	L	Brownlayer	15	1	0	L279	0	0	0.286859	POSITIVE	POSITIVE	25	neg.	0.5	neg	NA	133.5	114	6727
319	17	L	Brownlayer	15	0	NA	NA	NA	NA	0.101229	neg.	neg.	25	neg.	0.5	neg	0	130.5	100	6590
320	17	L	Brownlayer	15	0	NA	NA	NA	NA	0.178953	POSITIVE	neg.	25	neg.	0.5	neg	0	122	100	6683.5
321	17	L	Brownlayer	15	0	NA	NA	NA	NA	0.0526175	neg.	neg.	25	neg.	0.5	neg	0	125	90.5	7061
322	17	L	Brownlayer	15	0	NA	NA	NA	NA	0.0512821	neg.	neg.	25	neg.	0.5	neg	0	120.5	88	6598
323	17	L	Brownlayer	15	0	NA	NA	NA	NA	-0.0381944	neg.	neg.	25	neg.	0.5	neg	0	121	106	6747
324	17	L	Brownlayer	15	0	NA	NA	NA	NA	0.125	POSITIVE	neg.	25	neg.	0.5	neg	0	148	97	6703
325	17	L	Brownlayer	15	0	NA	NA	NA	NA	0.0325855	neg.	neg.	25	neg.	0.5	neg	0	132	99	6983
326	17	L	Brownlayer	15	0	NA	NA	NA	NA	0.0408654	neg.	neg.	25	neg.	0.5	neg	0	119	99	6538
327	17	L	Brownlayer	15	0	NA	NA	NA	NA	0.0753205	neg.	neg.	25	neg.	0.5	neg	0	122	93	6401
328	17	L	Brownlayer	15	0	NA	NA	NA	NA	0.138088	POSITIVE	neg.	200	POSITIVE	25	POSITIV	1	1304	105	6567.5
329	17	L	Brownlayer	15	0	NA	NA	NA	NA	0.0480769	neg.	neg.	25	neg.	0.5	neg	0	119.5	105	6682
330	17	L	Brownlayer	15	0	NA	NA	NA	NA	0.0344551	neg.	neg.	25	neg.	0.5	neg	0	127.5	98	7170
331	17	L	Brownlayer	15	0	NA	NA	NA	NA	0.045406	neg.	neg.	25	neg.	0.5	neg	0	118.5	92	6721
332	17	L	Brownlayer	15	0	NA	NA	NA	NA	0.293536	POSITIVE	POSITIVE	25	neg.	0.5	neg	NA	117	150.5	6347
333	17	L	Brownlayer	15	0	NA	NA	NA	NA	0.0614316	neg.	neg.	25	neg.	1	POSITIV	0	111	99	6465.5
334	17	L	Brownlayer	15	0	NA	NA	NA	NA	0.138622	POSITIVE	neg.	25	neg.	0.5	neg	0	124	117	6779
335	17	L	Brownlayer	15	0	NA	NA	NA	NA	0.056891	neg.	neg.	25	neg.	0.5	neg	0	113.5	102.5	6597.5
336	17	L	Brownlayer	15	0	NA	NA	NA	NA	0.183226	POSITIVE	neg.	25	neg.	0.5	neg	0	115.5	101	6777
337	17	L	Brownlayer	15	0	NA	NA	NA	NA	0.128739	POSITIVE	neg.	25	neg.	0.5	neg	0	117	101.5	764
338	17	L	Brownlayer	15	1	0	L299	0	0	0.0894765	neg.	neg.	25	neg.	0.5	neg	0	114	100	6764
339	17	L	Brownlayer	15	0	NA	NA	NA	NA	0.0547543	neg.	neg.	25	neg.	0.5	neg	0	109	95	6678
340	17	L	Brownlayer	15	0	NA	NA	NA	NA	0.143697	POSITIVE	neg.	25	neg.	NA	POSITIV	0	NA	NA	NA
341	17	L	Brownlayer	15	0	NA	NA	NA	NA	0.0814637	neg.	neg.	25	neg.	1	POSITIV	0	113.5	94	6675.5
342	17	L	Brownlayer	15	0	NA	NA	NA	NA	0.131944	POSITIVE	neg.	25	neg.	0.5	neg	0	117.5	96	6818.5
343	17	L	Brownlayer	15	0	NA	NA	NA	NA	0.025641	neg.	neg.	25	neg.	0.5	neg	0	121.5	131	6379
344	17	L	Brownlayer	15	0	NA	NA	NA	NA	0.028312	neg.	neg.	25	neg.	0.5	neg	0	117	108	6844
345	17	L	Brownlayer	15	0	NA	NA	NA	NA	0.251539	POSITIVE	POSITIVE	25	neg.	0.5	neg	NA	113.5	96	6511
346	17	L	Brownlayer	15	0	NA	NA	NA	NA	0.0909588	neg.	neg.	25	neg.	0.5	neg	0	122	101	6716
347	17	L	Brownlayer	15	0	NA	NA	NA	NA	0.0698947	neg.	neg.	25	neg.	NA	POSITIV	0	NA	NA	NA
348	17	L	Brownlayer	15	0	NA	NA	NA	NA	0.10026	neg.	neg.	25	neg.	0.5	neg	0	116	105	6814
349	17	L	Brownlayer	15	0	NA	NA	NA	NA	0.12871	POSITIVE	neg.	25	neg.	0.5	neg	0	115	100	6564
350	17	L	Brownlayer	15	0	NA	NA	NA	NA	0.073451	neg.	neg.	25	neg.	0.5	neg	0	127	104.5	6563
351	17	L	Brownlayer	15	0	NA	NA	NA	NA	0.29777	POSITIVE	POSITIVE	25	neg.	0.5	neg	NA	120	118.5	6460.5
352	17	L	Brownlayer	15	0	NA	NA	NA	NA	0.139926	POSITIVE	neg.	25	neg.	0.5	neg	0	126	100	7007
353	17	L	Brownlayer	15	0	NA	NA	NA	NA	0.0808371	neg.	neg.	25	neg.	0.5	neg	0	104.5	126	6808
354	17	L	Brownlayer	15	0	NA	NA	NA	NA	0.164273	POSITIVE	neg.	25	neg.	0.5	neg	0	125	97	6279.5
355	17	L	Brownlayer	15	0	NA	NA	NA	NA	0.0436329	neg.	neg.	25	neg.	0.5	neg	0	100.5	88.5	2294.5
356	17	L	Brownlayer	15	0	NA	NA	NA	NA	0.0586787	neg.	neg.	25	neg.	0.5	neg	0	121.5	91.5	1161
357	17	L	Brownlayer	15	0	NA	NA	NA	NA	0.19327	POSITIVE	neg.	25	neg.	0.5	neg	0	126	105	6862.5
358	17	L	Brownlayer	15	0	NA	NA	NA	NA	0.127616	POSITIVE	neg.	25	neg.	0.5	neg	0	143.5	98.5	6757
359	17	L	Brownlayer	15	0	NA	NA	NA	NA	0.110108	POSITIVE	neg.	50	POSITIVE	0.5	neg	NA	127	115	6818
360	17	L	Brownlayer	15	0	NA	NA	NA	NA	0.0707154	neg.	neg.	25	neg.	0.5	neg	0	128	99	8364.5
361	17	L	Brownlayer	15	0	NA	NA	NA	NA	0.0671591	neg.	neg.	50	POSITIVE	0.5	neg	0	120	105	8132.5
362	17	L	Brownlayer	15	0	NA	NA	NA	NA	0.0729038	neg.	neg.	25	neg.	0.5	neg	0	148	110.5	8028
363	17	L	Brownlayer	15	0	NA	NA	NA	NA	0.128437	POSITIVE	neg.	25	neg.	0.5	neg	0	147	126	8316
364	18	L	Brownlayer	15	0	NA	NA	NA	NA	0.112872	POSITIVE	neg.	25	neg.	0.5	neg	0	139	108.5	8346
365	18	L	Brownlayer	15	0	NA	NA	NA	NA	0.133069	POSITIVE	neg.	25	neg.	0.5	neg	0	125	165	8302
366	18	L	Brownlayer	15	0	NA	NA	NA	NA	0.147897	POSITIVE	neg.	25	neg.	0.5	neg	0	123	97	7834
367	18	L	Brownlayer	12	0	NA	NA	NA	NA	0.250415	POSITIVE	POSITIVE	25	neg.	0.5	neg	NA	123	117	7430.5
368	18	L	Brownlayer	12	0	NA	NA	NA	NA	0.237377	POSITIVE	neg.	25	neg.	0.5	neg	0	121	126	8037
369	18	L	Brownlayer	12	0	NA	NA	NA	NA	0.0965103	neg.	neg.	25	neg.	0.5	neg	0	126	222	5944
370	18	L	Brownlayer	12	0	NA	NA	NA	NA	0.802122	POSITIVE	POSITIVE	25	neg.	0.5	neg	NA	141.5	313	7389
371	18	L	Brownlayer	12	0	NA	NA	NA	NA	0.203119	POSITIVE	neg.	25	neg.	0.5	neg	0	127	110	7149
372	18	L	Brownlayer	12	0	NA	NA	NA	NA	-0.00242874	neg.	neg.	25	neg.	0.5	neg	0	121.5	134	7830.5
373	18	L	Brownlayer	12	0	NA	NA	NA	NA	0.134092	POSITIVE	neg.	25	neg.	0.5	neg	0	143	115.5	6202.5
374	18	L	Brownlayer	12	0	NA	NA	NA	NA	0.222038	POSITIVE	neg.	25	neg.	1	POSITIV	0	127.5	121	7523
375	18	L	Brownlayer	12	0	NA	NA	NA	NA	0.208232	POSITIVE	neg.	25	neg.	0.5	neg	0	109.5	109	6036
376	18	L	Brownlayer	12	0	NA	NA	NA	NA	0.220248	POSITIVE	neg.	100	POSITIVE	0.5	neg	NA	131	113.5	7925
377	18	L	Brownlayer	17	0	NA	NA	NA	NA	0.115173	POSITIVE	neg.	25	neg.	0.5	neg	0	128.5	112	7051
378	18	L	Brownlayer	12	0	NA	NA	NA	NA	0.15301	POSITIVE	neg.	25	neg.	0.5	neg	0	129.5	110	7390.5
379	18	L	Brownlayer	12	0	NA	NA	NA	NA	0.0581618	neg.	neg.	25	neg.	0.5	neg	0	128.5	118	6833
380	18	L	Brownlayer	12	0	NA	NA	NA	NA	0.0658315	neg.	neg.	25	neg.	0.5	neg	0	120	113	7633
381	18	L	Brownlayer	17	0	NA	NA	NA	NA	0.168605	POSITIVE	neg.	25	neg.	0.5	neg	0	127	117	7992
382	18	L	Brownlayer	12	0	NA	NA	NA	NA	0.0302953	neg.	neg.	25	neg.	1	POSITIV	0	121.5	120	7816
383	18	L	Brownlayer	12	0	NA	NA	NA	NA	0.0382206	neg.	neg.	100	POSITIVE	0.5	neg	0	129	145	7318
384	18	L	Brownlayer	12	0	NA	NA	NA	NA	0.188291	POSITIVE	neg.	25	neg.	0.5	neg	0	129	168.5	7325.5
385	18	L	Brownlayer	17	0	NA	NA	NA	NA	0.0441007	neg.	neg.	25	neg.	0.5	neg	0	128	105	8122
386	18	L	Brownlayer	12	0	NA	NA	NA	NA	0.0563722	neg.	neg.	25	neg.	0.5	neg	0	120.5	112	8103
387	18	L	Brownlayer	12	0	NA	NA	NA	NA	0.0947207	neg.	neg.	25	neg.	0.5	neg	0	117.5	115.5	7348
388	18	L	Brownlayer	12	0	NA	NA	NA	NA	0.0336188	neg.	neg.	25	neg.	0.5	neg	0	143	102	7742
389	18	L	Brownlayer	12	0	NA	NA	NA	NA	0.000894797	neg.	neg.	25	neg.	0.5	neg	0	125	119	7427.5
390	18	L	Brownlayer	12	0	NA	NA	NA	NA	0.069922	neg.	neg.	25	neg.	0.5	neg	0	117.5	119.5	7719
391	18	L	Brownlayer	17	0	NA	NA	NA	NA	0.0663428	neg.	neg.	25	neg.	0.5	neg	0	115	103	7480
392	18	L	Brownlayer	12	0	NA	NA	NA	NA	0.0758021	neg.	neg.	25	neg.	0.5	neg	0	140.5	192	7751
393	18	L	Brownlayer	12	0	NA	NA	NA	NA	0.0630193	neg.	neg.	25	neg.	0.5	neg	0	127	128.5	7709
394	18	L	Brownlayer	17	0	NA	NA	NA	NA	0.134603	POSITIVE	neg.	25	neg.	0.5	neg	0	114.5	105	7664
395	18	L	Brownlayer	17	0	NA	NA	NA	NA	0.147897	POSITIVE	neg.	50	POSITIVE	0.5	neg	NA	131	146	6979.5
396	18	L	Brownlayer	12	0	NA	NA	NA	NA	0.0729899	neg.	neg.	25	neg.	0.5	neg	0	147	126.5	8436
397	18	L	Brownlayer	12	0	NA	NA	NA	NA	0.0985555	neg.	neg.	25	neg.	0.5	neg	0	131.5	105	6485
398	18	L	Brownlayer	12	0	NA	NA	NA	NA	0.0553496	neg.	neg.	25	neg.	0.5	neg	0	137.5	121	6825.5
399	18	L	Brownlayer	12	0	NA	NA	NA	NA	0.151476	POSITIVE	neg.	25	neg.	0.5	neg	0	136	110.5	7234
400	18	L	Brownlayer	12	0	NA	NA	NA	NA	0.0538157	neg.	neg.	25	neg.	0.5	neg	0	196.5	145	7574.5
401	18	L	Brownlayer	12	0	NA	NA	NA	NA	0.0177681	neg.	neg.	25	neg.	0.5	neg	0	127.5	126.5	8367
402	18	L	Brownlayer	12	0	NA	NA	NA	NA	0.0709447	neg.	neg.	25	neg.	0.5	neg	0	125	114	7222.5
403	18	L	Brownlayer	12	0	NA	NA	NA	NA	0.0604627	neg.	neg.	25	neg.	0.5	neg	0	119.5	336	8085
404	18	L	Brownlayer	17	0	NA	NA	NA	NA	0.103413	neg.	neg.	25	neg.	0.5	neg	0	149.5	124	7666.5
405	18	L	Brownlayer	17	0	NA	NA	NA	NA	0.0665985	neg.	neg.	25	neg.	0.5	neg	0	136	162.5	7149
406	18	L	Brownlayer	12	0	NA	NA	NA	NA	0.0520261	neg.	neg.	25	neg.	0.5	neg	0	136.5	184	8035
407	18	L	Brownlayer	12	0	NA	NA	NA	NA	-0.00958711	neg.	neg.	25	neg.	0.5	neg	0	115.5	164	7258
408	18	L	Brownlayer	12	0	NA	NA	NA	NA	0.0641596	neg.	neg.	25	neg.	0.5	neg	0	123	132	6966.5
409	18	L	Brownlayer	12	0	NA	NA	NA	NA	0.187626	POSITIVE	neg.	25	neg.	0.5	neg	0	194	120	7630
410	18	L	Brownlayer	17	0	NA	NA	NA	NA	0.120501	POSITIVE	neg.	50	POSITIVE	0.5	neg	NA	123.5	317	7273
411	18	L	Brownlayer	17	0	NA	NA	NA	NA	0.115649	POSITIVE	neg.	25	neg.	0.5	neg	0	133.5	131	7759.5
412	19	L	Brownlayer	15	0	NA	NA	NA	NA	0.272859	POSITIVE	POSITIVE	100	POSITIVE	0.5	neg	1	162.5	215	7421.5
413	19	L	Brownlayer	15	0	NA	NA	NA	NA	0.13121	POSITIVE	neg.	25	neg.	0.5	neg	0	117	103	7817
414	19	L	Brownlayer	15	0	NA	NA	NA	NA	0.0545719	neg.	neg.	25	neg.	0.5	neg	0	119.5	105	8098
415	19	L	Brownlayer	15	0	NA	NA	NA	NA	0.196485	POSITIVE	neg.	25	neg.	1	POSITIV	0	136	178	7806
416	19	L	Brownlayer	15	0	NA	NA	NA	NA	0.210492	POSITIVE	neg.	25	neg.	0.5	neg	0	122.5	214	7257
417	19	L	Brownlayer	15	0	NA	NA	NA	NA	0.155523	POSITIVE	neg.	25	neg.	0.5	neg	0	132	104	7376
418	19	L	Brownlayer	15	0	NA	NA	NA	NA	0.325449	POSITIVE	POSITIVE	25	neg.	0.5	neg	NA	135	117	7220.5
419	19	L	Brownlayer	15	0	NA	NA	NA	NA	0.217098	POSITIVE	neg.	25	neg.	1	POSITIV	0	121.5	105	9169
420	19	L	Brownlayer	15	0	NA	NA	NA	NA	0.0202167	neg.	neg.	25	neg.	0.5	neg	0	122.5	91	7155
421	19	L	Brownlayer	15	0	NA	NA	NA	NA	0.10769	POSITIVE	neg.	25	neg.	0.5	neg	0	131	123.5	9962.5
422	19	L	Brownlayer	15	0	NA	NA	NA	NA	0.168208	POSITIVE	neg.	50	POSITIVE	1	POSITIV	1	121.5	129	8431
423	19	L	Brownlayer	15	0	NA	NA	NA	NA	0.16768	POSITIVE	neg.	25	neg.	0.5	neg	0	135	120	8780.5
424	19	L	Brownlayer	15	0	NA	NA	NA	NA	0.10769	POSITIVE	neg.	25	neg.	0.5	neg	0	131	108.5	7051
425	19	L	Brownlayer	15	0	NA	NA	NA	NA	0.0984408	neg.	neg.	25	neg.	0.5	neg	0	133	116	7107.5
426	19	L	Brownlayer	15	0	NA	NA	NA	NA	0.0728066	neg.	neg.	25	neg.	0.5	neg	0	134.5	201	7427.5
427	19	L	Brownlayer	15	0	NA	NA	NA	NA	0.0720137	neg.	neg.	25	neg.	0.5	neg	0	118.5	98.5	7301
428	19	L	Brownlayer	15	0	NA	NA	NA	NA	0.102933	neg.	neg.	25	neg.	0.5	neg	0	131.5	142.5	7503.5
429	19	L	Brownlayer	15	0	NA	NA	NA	NA	0.124339	POSITIVE	neg.	25	neg.	0.5	neg	0	120.5	106.5	9296
430	19	L	Brownlayer	15	0	NA	NA	NA	NA	0.0698996	neg.	neg.	25	neg.	0.5	neg	0	139	104.5	7250
431	19	L	Brownlayer	15	0	NA	NA	NA	NA	0.094741	neg.	neg.	25	neg.	0.5	neg	0	152	156.5	9955
432	19	L	Brownlayer	15	0	NA	NA	NA	NA	0.0936839	neg.	neg.	25	neg.	0.5	neg	0	138	116.5	8404
433	19	L	Brownlayer	15	0	NA	NA	NA	NA	0.149709	POSITIVE	neg.	25	neg.	0.5	neg	0	138.5	165	8928
434	19	L	Brownlayer	15	0	NA	NA	NA	NA	0.100026	neg.	neg.	25	neg.	0.5	neg	0	134	107	7145
435	19	L	Brownlayer	15	0	NA	NA	NA	NA	0.18935	POSITIVE	neg.	25	neg.	0.5	neg	0	123.5	120.5	7110
436	19	L	Brownlayer	15	0	NA	NA	NA	NA	0.0651427	neg.	neg.	25	neg.	0.5	neg	0	125	119	6975
437	19	L	Brownlayer	15	0	NA	NA	NA	NA	0.0339588	neg.	neg.	25	neg.	0.5	neg	0	117	107	7365.5
438	19	L	Brownlayer	15	0	NA	NA	NA	NA	0.105576	POSITIVE	neg.	25	neg.	0.5	neg	0	126	164	7524.5
439	19	L	Brownlayer	15	0	NA	NA	NA	NA	0.109804	POSITIVE	neg.	25	neg.	0.5	neg	0	119.5	209	9209
440	19	L	Brownlayer	15	0	NA	NA	NA	NA	0.0537791	neg.	neg.	25	neg.	0.5	neg	0	126.5	92	2709
441	19	L	Brownlayer	15	0	NA	NA	NA	NA	0.117733	POSITIVE	neg.	25	neg.	0.5	neg	0	115	113	7052
442	19	L	Brownlayer	15	0	NA	NA	NA	NA	0.075185	neg.	neg.	25	neg.	0.5	neg	0	121.5	129	8246
443	19	L	Brownlayer	15	0	NA	NA	NA	NA	0.145481	POSITIVE	neg.	25	neg.	0.5	neg	0	131	119	8981.5
444	19	L	Brownlayer	15	0	NA	NA	NA	NA	0.0870772	neg.	neg.	25	neg.	0.5	neg	0	124.5	119	6019.5
445	19	L	Brownlayer	15	0	NA	NA	NA	NA	0.0844345	neg.	neg.	25	neg.	1	POSITIV	0	155	131.5	7512.5
446	19	L	Brownlayer	15	0	NA	NA	NA	NA	0.0844345	neg.	neg.	25	neg.	0.5	neg	0	141	99	5381
447	19	L	Brownlayer	15	0	NA	NA	NA	NA	0.056686	neg.	neg.	25	neg.	0.5	neg	0	129	121.5	7616
448	19	L	Brownlayer	15	0	NA	NA	NA	NA	0.00832452	neg.	neg.	25	neg.	0.5	neg	0	126.5	101	7564
449	19	L	Brownlayer	15	0	NA	NA	NA	NA	0.0495507	neg.	neg.	25	neg.	0.5	neg	0	125	131	9126
450	19	L	Brownlayer	15	0	NA	NA	NA	NA	0.108219	POSITIVE	neg.	25	neg.	0.5	neg	0	114	93	7234
451	19	L	Brownlayer	15	0	NA	NA	NA	NA	0.0606501	neg.	neg.	25	neg.	0.5	neg	0	121.5	121	5638.5
452	19	L	Brownlayer	15	0	NA	NA	NA	NA	0.0872233	neg.	neg.	25	neg.	0.5	neg	0	129.5	123	8454.5
453	19	L	Brownlayer	15	0	NA	NA	NA	NA	0.20032	POSITIVE	neg.	25	neg.	0.5	neg	0	139	111	6855.5
454	19	L	Brownlayer	15	0	NA	NA	NA	NA	0.0730862	neg.	neg.	25	neg.	0.5	neg	0	129.5	106	8333.5
455	19	L	Brownlayer	15	0	NA	NA	NA	NA	0.296612	POSITIVE	POSITIVE	25	neg.	0.5	neg	NA	199	202	7015.5
456	19	L	Brownlayer	15	0	NA	NA	NA	NA	0.108029	POSITIVE	neg.	25	neg.	0.5	neg	0	124	100	5808
457	19	L	Brownlayer	15	0	NA	NA	NA	NA	-0.000800213	neg.	neg.	25	neg.	0.5	neg	0	122	102	7705
458	19	L	Brownlayer	15	0	NA	NA	NA	NA	0.170979	POSITIVE	neg.	25	neg.	0.5	neg	0	131.5	108	7441.5
459	19	L	Brownlayer	15	0	NA	NA	NA	NA	0.248333	POSITIVE	POSITIVE	50	POSITIVE	0.5	neg	1	122.5	199.5	9532
460	19	L	Brownlayer	15	0	NA	NA	NA	NA	0.0258736	neg.	neg.	25	neg.	0.5	neg	0	117	109	7381
461	19	L	Brownlayer	15	0	NA	NA	NA	NA	-0.00906909	neg.	neg.	25	neg.	0.5	neg	0	122	102	8750
462	19	L	Brownlayer	15	0	NA	NA	NA	NA	0.0288077	neg.	neg.	25	neg.	0.5	neg	0	113.5	106	9100
463	19	L	Brownlayer	15	0	NA	NA	NA	NA	0.00480128	neg.	neg.	25	neg.	0.5	neg	0	132	167	8505
464	19	L	Brownlayer	15	0	NA	NA	NA	NA	0.0616164	neg.	neg.	25	neg.	0.5	neg	0	128.5	149	7078
465	19	L	Brownlayer	15	0	NA	NA	NA	NA	0.00293412	neg.	neg.	25	neg.	0.5	neg	0	129	122.5	9268
466	19	L	Brownlayer	15	0	NA	NA	NA	NA	0.0909576	neg.	neg.	25	neg.	0.5	neg	0	131	129	7374
467	19	L	Brownlayer	15	0	NA	NA	NA	NA	0.132569	POSITIVE	neg.	25	neg.	0.5	neg	0	135	114	7516
468	19	L	Brownlayer	15	0	NA	NA	NA	NA	0.0346759	neg.	neg.	25	neg.	0.5	neg	0	135	111	6740.5
469	19	L	Brownlayer	15	0	NA	NA	NA	NA	0.105628	POSITIVE	neg.	25	neg.	0.5	neg	0	100	84	6686.5
470	19	L	Brownlayer	15	0	NA	NA	NA	NA	0.0589491	neg.	neg.	25	neg.	0.5	neg	0	104	84	7058
162	6	S	Whitelayer	>24	1	1	R29	1	1	0.935428	POSITIVE	POSITIVE	100	POSITIVE	0.5	neg	1	4369	101.5	6305
163	6	S	Whitelayer	>24	1	1	R30	1	1	1.62187	POSITIVE	POSITIVE	200	POSITIVE	0.5	neg	1	5427	106	6350
164	6	S	Whitelayer	>24	1	1	R31	1	1	0.207097	POSITIVE	neg.	50	POSITIVE	1	POSITIV	1	434	138	6710.5
155	5	S	Whitelayer	24	1	1	L129	1	1	1.29549	POSITIVE	POSITIVE	100	POSITIVE	6	POSITIV	1	6554	100.5	6913
156	5	S	Whitelayer	24	1	1	L130	1	1	2.9658	POSITIVE	POSITIVE	400	POSITIVE	0.5	neg	1	13096	93	6661
157	5	S	WhitelayerItaliener	36	1	1	L131	1	0	0.0593824	neg.	neg.	50	POSITIVE	0.5	neg	0	165.5	122	6262
158	5	S	Whitelayer	24	1	1	L132	1	1	2.9924	POSITIVE	POSITIVE	400	POSITIVE	200	POSITIV	1	11781	95	6584
159	5	S	Whitelayer	24	1	1	L133	1	1	1.92447	POSITIVE	POSITIVE	100	POSITIVE	10	POSITIV	1	6556.5	207.5	7035
165	7	L	Brownlayer	13	0	NA	NA	NA	NA	0.016826	neg.	neg.	25	neg.	0.5	neg	0	135.5	216	7090
166	7	L	Brownlayer	13	0	NA	NA	NA	NA	0.00458891	neg.	neg.	25	neg.	0.5	neg	0	230	151.5	6753
167	7	L	Brownlayer	13	0	NA	NA	NA	NA	0.025239	neg.	neg.	25	neg.	0.5	neg	0	134	107	6936.5
168	7	L	Brownlayer	13	0	NA	NA	NA	NA	0.0282983	neg.	neg.	25	neg.	0.5	neg	0	114.5	117.5	6751
169	7	L	Brownlayer	13	0	NA	NA	NA	NA	0.0749522	neg.	neg.	25	neg.	0.5	neg	0	134	114.5	6730
170	7	L	Brownlayer	13	0	NA	NA	NA	NA	0.0611855	neg.	neg.	25	neg.	0.5	neg	0	124.5	133	7129.5
171	7	L	Brownlayer	13	0	NA	NA	NA	NA	-0.0114723	neg.	neg.	25	neg.	0.5	neg	0	117	102.5	1073.5
172	7	L	Brownlayer	13	0	NA	NA	NA	NA	0.0221797	neg.	neg.	25	neg.	0.5	neg	0	134.5	114.5	7204
173	7	L	Brownlayer	13	0	NA	NA	NA	NA	0.0175908	neg.	neg.	25	neg.	1	POSITIV	0	129	101	6800.5
174	7	L	Brownlayer	13	0	NA	NA	NA	NA	0.0374761	neg.	neg.	25	neg.	0.5	neg	0	122	106.5	6922.5
175	7	L	Brownlayer	13	0	NA	NA	NA	NA	-0.00611855	neg.	neg.	25	neg.	0.5	neg	0	145.5	115.5	6702
176	7	L	Brownlayer	13	0	NA	NA	NA	NA	-0.00382409	neg.	neg.	25	neg.	0.5	neg	0	131.5	214	7044.5
177	7	L	Brownlayer	13	0	NA	NA	NA	NA	0.008413	neg.	neg.	25	neg.	1	POSITIV	0	137	108.5	6299.5
178	7	L	Brownlayer	13	0	NA	NA	NA	NA	0.0175908	neg.	neg.	50	POSITIVE	0.5	neg	0	123	124	5971
179	7	L	Brownlayer	13	0	NA	NA	NA	NA	0.00611855	neg.	neg.	50	POSITIVE	0.5	neg	0	117	107	6456.5
180	7	L	Brownlayer	13	0	NA	NA	NA	NA	0.00994264	neg.	neg.	25	neg.	0.5	neg	0	122	102	6260
181	7	L	Brownlayer	13	0	NA	NA	NA	NA	-0.00229446	neg.	neg.	25	neg.	0.5	neg	0	125	102.5	6154
182	7	L	Brownlayer	13	0	NA	NA	NA	NA	0.0114723	neg.	neg.	25	neg.	0.5	neg	0	136.5	116	5932.5
183	7	L	Brownlayer	13	1	0	L152	0	0	0.0413002	neg.	neg.	25	neg.	0.5	neg	0	NA	NA	NA
184	7	L	Brownlayer	13	0	NA	NA	NA	NA	0.0206501	neg.	neg.	25	neg.	0.5	neg	0	123.5	129	5479
185	7	L	Brownlayer	13	0	NA	NA	NA	NA	0.00994264	neg.	neg.	25	neg.	1	POSITIV	0	129.5	96	6042
186	7	L	Brownlayer	13	0	NA	NA	NA	NA	-0.008413	neg.	neg.	25	neg.	0.5	neg	0	113.5	145.5	6713
187	7	L	Brownlayer	13	0	NA	NA	NA	NA	0.0374761	neg.	neg.	25	neg.	0.5	neg	0	121	104	6141.5
188	7	L	Brownlayer	13	0	NA	NA	NA	NA	0.025239	neg.	neg.	25	neg.	0.5	neg	0	117.5	108.5	5652.5
189	7	L	Brownlayer	13	0	NA	NA	NA	NA	0.00611855	neg.	neg.	25	neg.	6	POSITIV	0	114.5	104.5	5197.5
190	7	L	Brownlayer	13	0	NA	NA	NA	NA	0.0130019	neg.	neg.	25	neg.	0.5	neg	0	130	138.5	5999
191	7	L	Brownlayer	13	0	NA	NA	NA	NA	-0.000764818	neg.	neg.	25	neg.	0.5	neg	0	123	118.5	6622.5
192	7	L	Brownlayer	13	0	NA	NA	NA	NA	-0.0160612	neg.	neg.	25	neg.	0.5	neg	0	118	104.5	5031
193	7	L	Brownlayer	13	0	NA	NA	NA	NA	0.00382409	neg.	neg.	25	neg.	0.5	neg	0	130	164	6536
194	7	L	Brownlayer	13	0	NA	NA	NA	NA	0.0711281	neg.	neg.	25	neg.	0.5	neg	0	117.5	110	6166.5
195	7	L	Brownlayer	13	0	NA	NA	NA	NA	0.0198853	neg.	neg.	25	neg.	0.5	neg	0	128.5	114	6395.5
196	7	L	Brownlayer	13	0	NA	NA	NA	NA	0.025239	neg.	neg.	25	neg.	0.5	neg	0	136.5	273.5	6434
197	7	L	Brownlayer	13	0	NA	NA	NA	NA	0.0114723	neg.	neg.	25	neg.	0.5	neg	0	127	141	5923
198	7	L	Brownlayer	13	0	NA	NA	NA	NA	0.0275335	neg.	neg.	25	neg.	0.5	neg	0	127.5	115	6343.5
199	7	L	Brownlayer	13	0	NA	NA	NA	NA	0.0114723	neg.	neg.	25	neg.	0.5	neg	0	122.5	102	6560
200	7	L	Brownlayer	13	0	NA	NA	NA	NA	-1.0614e-17	neg.	neg.	25	neg.	0.5	neg	0	126	110	5775
201	7	L	Brownlayer	13	0	NA	NA	NA	NA	-0.0130019	neg.	neg.	25	neg.	0.5	neg	0	114.5	323	6572.5
202	7	L	Brownlayer	13	0	NA	NA	NA	NA	0.0642447	neg.	neg.	25	neg.	0.5	neg	0	144	123.5	6024
203	7	L	Brownlayer	13	0	NA	NA	NA	NA	0	neg.	neg.	25	neg.	0.5	neg	0	138	156.5	6285.5
204	7	L	Brownlayer	13	1	0	L173	0	0	0.033652	neg.	neg.	25	neg.	0.5	neg	0	109	103	6880.5
205	7	L	Brownlayer	13	0	NA	NA	NA	NA	0.00427553	neg.	neg.	50	POSITIVE	0.5	neg	0	130.5	116.5	6696.5
206	7	L	Brownlayer	13	0	NA	NA	NA	NA	0.0299287	neg.	neg.	25	neg.	0.5	neg	0	124	236	5758
207	7	L	Brownlayer	13	0	NA	NA	NA	NA	0.0451306	neg.	neg.	25	neg.	0.5	neg	0	135	111	6688
208	7	L	Brownlayer	13	0	NA	NA	NA	NA	0.00332542	neg.	neg.	25	neg.	0.5	neg	0	131	178.5	5568
209	7	L	Brownlayer	13	0	NA	NA	NA	NA	0.0831354	neg.	neg.	25	neg.	0.5	neg	0	122	106	6150.5
210	7	L	Brownlayer	13	0	NA	NA	NA	NA	0.00807601	neg.	neg.	25	neg.	0.5	neg	0	134	103.5	4552
211	7	L	Brownlayer	13	0	NA	NA	NA	NA	0.0441805	neg.	neg.	50	POSITIVE	0.5	neg	0	127	122	5406
212	7	L	Brownlayer	13	0	NA	NA	NA	NA	0.0308789	neg.	neg.	25	neg.	0.5	neg	0	106	101	6434
213	7	L	Brownlayer	13	0	NA	NA	NA	NA	-0.00997625	neg.	neg.	25	neg.	0.5	neg	0	120	100	5964
214	7	L	Brownlayer	13	0	NA	NA	NA	NA	-0.0128266	neg.	neg.	25	neg.	0.5	neg	0	128	105	5556
215	7	L	Brownlayer	13	0	NA	NA	NA	NA	0.00332542	neg.	neg.	25	neg.	0.5	neg	0	131	108	6474
216	7	L	Brownlayer	13	0	NA	NA	NA	NA	0.000475059	neg.	neg.	25	neg.	0.5	neg	0	123.5	94	6574
217	7	L	Brownlayer	13	0	NA	NA	NA	NA	0.0109264	neg.	neg.	25	neg.	0.5	neg	0	131	119	6837.5
218	7	L	Brownlayer	13	1	0	L187	0	0	-0.00427553	neg.	neg.	25	neg.	0.5	neg	0	123.5	102	6736
219	7	L	Brownlayer	13	0	NA	NA	NA	NA	-0.00142518	neg.	neg.	25	neg.	0.5	neg	0	119.5	105.5	4498
220	8	S	Brownlayer	12	1	0	R32	0	0	0.134593	POSITIVE	neg.	25	neg.	0.5	neg	0	126	98	1203.5
221	8	S	Brownlayer	36	1	1	R33	1	1	1.189	POSITIVE	POSITIVE	100	POSITIVE	10	POSITIV	1	4290	95	6503
222	8	S	Brownlayer	36	1	1	R34	1	1	1.17371	POSITIVE	POSITIVE	100	POSITIVE	3	POSITIV	1	4229.5	112	7198
223	8	S	Brownlayer	36	1	1	R35	1	1	1.93901	POSITIVE	POSITIVE	200	POSITIVE	3	POSITIV	1	5045.5	99	3077
224	8	S	Brownlayer	36	1	0	R36	0	0	0.000492899	neg.	neg.	25	neg.	0.5	neg	0	119	103.5	7198
					61
